# Supplementary material for: Molecular imaging of MMP activity discriminates unstable from stable plaque phenotypes in shear-stress induced murine atherosclerosis
Source: PLoS One. 2018 Oct 10;13(10):e0204305. doi: 10.1371/journal.pone.0204305 (PMC6179381; doi:10.1371/journal.pone.0204305)
Supplement: S1 File — (XLSX) [file pone.0204305.s004.xlsx]

## Sheet: FRI_imaging_in_situ
animal ID	250352	250356	250360	250362	250365	5624	5625	5626	5627	6670	6681	6682	6683	6684	6685	6686	6916	units / description
control (left CCA)	1169000000	1253000000	2114800000	1596200000	2415400000	6592800000	8555600000	7660300000	5682200000	4450400000	3986900000	5666300000	2991400000	4423500000	3966300000	3202900000	3715700000	[p/sec/cm2/sr]
upstream (maximum intensity, right CCA)	1659500000	1922700000	3678200000	2792800000	4082500000	9771900000	12940000000	11501000000	9036600000	7965000000	5635100000	8180400000	5073200000	6478800000	6214300000	4913200000	6478200000	[p/sec/cm2/sr]
upstream (mean ROI, right CCA)	1335100000	1651200000	2672600000	2480900000	2857300000	8426200000	11119000000	11081000000	8138900000	5896900000	5303300000	6438000000	3570800000	5481200000	5413700000	3909900000	4633000000	[p/sec/cm2/sr]
downstream (maximum intensity, right CCA)	1309800000	1518800000	2844000000	1743000000	3358100000	7311100000	10448000000	9163400000	7107300000	4754800000	5389400000	5186300000	3253700000	4910000000	4655800000	4072400000	4612800000	[p/sec/cm2/sr]
downstream (mean ROI, right CCA)	1203300000	1155300000	2465300000	1488400000	2733300000	6743800000	9048300000	8363800000	6481600000	4699500000	4479400000	5048300000	2951000000	4432100000	4489900000	3494600000	4370000000	[p/sec/cm2/sr]

## Sheet: FRI_imaging_ex_vivo
animal ID	250352	250356	250360	250362	250365	5624	5625	5626	5627	6670	6681	6682	6683	6684	6685	6686	6916	units / description
control (left CCA)	524170000	367030000	950150000	448350000	986600000	904830000	1415700000	1293400000	1135400000	1010600000	1096500000	722130000	525020000	484180000	740240000	570450000	591380000	[p/sec/cm2/sr]
upstream (maximum intensity, right CCA)	824080000	994800000	3440700000	1355400000	1283600000	3343400000	3459000000	6044500000	2592500000	3115200000	2139800000	1734000000	878420000	1136400000	1494200000	786290000	1231300000	[p/sec/cm2/sr]
upstream (mean ROI, right CCA)	712510000	578860000	1630500000	911530000	991730000	2098900000	3027000000	4676000000	2183600000	2819500000	1937800000	1237800000	713850000	825090000	1315000000	608130000	951300000	[p/sec/cm2/sr]
downstream (maximum intensity, right CCA)	805140000	929320000	1341600000	717170000	1486000000	2451900000	3405300000	4462200000	2365600000	2801200000	1863900000	1246700000	624500000	1120800000	1317000000	532560000	1082100000	[p/sec/cm2/sr]
downstream (mean ROI, right CCA)	747380000	676950000	1661500000	694800000	1541000000	1136500000	1404900000	1327700000	1217800000	1097000000	1070600000	827940000	565400000	552000000	667990000	644880000	589850000	[p/sec/cm2/sr]

## Sheet: ELISA_mmp2
animal ID	1	2	4	5	6	7	8	9	11	12	13	14	15	units / description
control (left CCA	37.6353	47.6184	10.0249	64.6202	46.2724	53.2834	2.93793	19.831	13.501	19.8832	25.7746	2.54913	17.8439	[ng (Elisa) / mg (Protein)]
upstream (right CCA)	71.3963	98.3929	53.1322	35.4214	88.6888	48.7078	54.7557	56.5552	22.3494	34.1134	17.0872	26.9252	6.21351	[ng (Elisa) / mg (Protein)]
downstream (right CCA)	57.5598	23.1009	43.0801	29.5179	45.8556	9.98185	30.8483	55.8207	28.1367	21.6676	12.209	6.28493	21.7116	[ng (Elisa) / mg (Protein)]

## Sheet: ELISA_mmp9
animal ID	1	2	3	4	5	6	7	8	9	11	12	13	14	15	units / description
control (left CCA	0.294229	0.298393	0.380046	0.256757	0.516889	0.132629	0.0482288	0.0421045	0.0315783	0.150885	-0.00239641	0.0377213	0.00230424	0.105995	[ng (Elisa) / mg (Protein)]
upstream (right CCA)	0.726378	1.02163	0.380046	0.588458	0.294229	1.12458	0.839984	0.563674	0.298415	0.765598	2.35853	0.111396	0.164753	0.0692713	[ng (Elisa) / mg (Protein)]
downstream (right CCA)	0.631367	0.655619	0.761843	0.467188	0.105082	0.0955885	0.141471	0.110524	0.736828	0.63471	0.654405	0.232284	0.00671408	1.20337	[ng (Elisa) / mg (Protein)]

## Sheet: Histology_score
	animal ID	5624	5625	5626	5627	6670	units / description
MRP 14 staining	downstream (right CCA)	1	1	0	0	0	[consensus reading result]
	cuff region (right CCA)	0	0	0	0	0	[consensus reading result]
	upstream (right CCA)	0	1	2	2	2	[consensus reading result]
MAC-3 staining	downstream (right CCA)	0	0	0	2	0	[consensus reading result]
	cuff region (right CCA)	0	0	0	0	2	[consensus reading result]
	upstream (right CCA)	1	0	2	2	3	[consensus reading result]
MMP 2 staining	downstream (right CCA)	1	0	0	0	0	[consensus reading result]
	cuff region (right CCA)	0	3	0	0	1	[consensus reading result]
	upstream (right CCA)	0	2	2	3	2	[consensus reading result]
MMP 9 staining	downstream (right CCA)	0	0	0	0	0	[consensus reading result]
	cuff region (right CCA)	0	2	0	0	1	[consensus reading result]
	upstream (right CCA)	1	3	2	3	0	[consensus reading result]
							(0 = no staining signal or no plaque, 1 = single positive cells in plaque, 2 = moderate signal in multiple locations inside plaque, 3 = bold, confluent signal)

## Sheet: untargeted_tracer_control
animal ID	12140	12139	12104	12103	12141	units / description
upstream (mean ROI, right CCA)	1.01796	1.09903	1.06777	0.975333	1.03395	[plaque to background ratio]
downstream (mean ROI, right CCA)	0.995509	1.15817	1.08934	0.936852	1.0667	[plaque to background ratio]

## Sheet: Hisology_metrics
	animal ID	5624	5625	5626	5627	6670	6683	units / description
plaque size	downstream (right CCA)	15256.7	8347.45	6174.46	17420.5	1108.44	13178.4	[mikrometer^2]
	cuff region (right CCA)	11858.8	7424.72	6178.34	12278.6	15108.9	27845.5	[mikrometer^2]
	upstream (right CCA)	75128.1	61613.7	68629.8	113302	47836.2	59486.4	[mikrometer^2]
vessel size	downstream (right CCA)	112385	62355.9	102129	134456	107326	68749.9	[mikrometer^2]
	cuff region (right CCA)	87799.1	48747.9	42560.2	53537.8	68277.8	73673.6	[mikrometer^2]
	upstream (right CCA)	143305	116270	148061	185753	105015	141375	[mikrometer^2]
lumen size	downstream (right CCA)	57937.8	24328.5	62804.9	58745.8	74948.7	55068.8	[mikrometer^2]
	cuff region (right CCA)	7184.6	6551.25	7819.83	6993.73	15333.9	67793.8	[mikrometer^2]
	upstream (right CCA)	24863.9	17340.8	33363.3	2187.45	17396.6	37090.6	[mikrometer^2]
